# Supplementary material for: An efficient and versatile synthesis of GlcNAcstatins—potent and selective O-GlcNAcase inhibitors built on the tetrahydroimidazo[1,2-a]pyridine scaffold
Source: Tetrahedron. 2010 Sep 25;66(39-3):7838–49. doi: 10.1016/j.tet.2010.07.037 (PMC2956484; doi:10.1016/j.tet.2010.07.037)
Supplement: MOL files — ZIP file containing the MOL files of the most important compounds in this article. [file mol.zip]

Archive with 4 entries (4 files):
- 1MOL_010.MOL
- 1MOL_009.MOL
- 1MOL_008.MOL
- 1MOL_011.MOL
