# Supplementary material for: An efficient and versatile synthesis of GlcNAcstatins—potent and selective O-GlcNAcase inhibitors built on the tetrahydroimidazo[1,2-a]pyridine scaffold
Source: Tetrahedron. 2010 Sep 25;66(39-3):7838–49. doi: 10.1016/j.tet.2010.07.037 (PMC2956484; doi:10.1016/j.tet.2010.07.037)
Supplement: MOL files — ZIP file containing the MOL files of the most important compounds in this article. [file mol.zip › 1MOL_008.MOL]

MOL_008.mol
  ChemDraw08161010562D

 27 29  0  0  0  0  0  0  0  0999 V2000
   -1.2253    1.8755    0.0000 C   0  0  0  0  0  0  0  0  0  0  0  0
   -1.2253    1.0505    0.0000 C   0  0  0  0  0  0  0  0  0  0  0  0
    0.2037    1.8755    0.0000 C   0  0  0  0  0  0  0  0  0  0  0  0
   -0.5108    2.2880    0.0000 C   0  0  0  0  0  0  0  0  0  0  0  0
    0.9181    2.2880    0.0000 C   0  0  0  0  0  0  0  0  0  0  0  0
   -0.5108    3.1130    0.0000 O   0  0  0  0  0  0  0  0  0  0  0  0
   -1.9398    2.2880    0.0000 O   0  0  0  0  0  0  0  0  0  0  0  0
   -0.5108    0.6380    0.0000 C   0  0  0  0  0  0  0  0  0  0  0  0
    0.2037    1.0505    0.0000 N   0  0  0  0  0  0  0  0  0  0  0  0
   -0.3393   -0.1689    0.0000 N   0  0  0  0  0  0  0  0  0  0  0  0
    0.4812   -0.2552    0.0000 C   0  0  0  0  0  0  0  0  0  0  0  0
    0.8168    0.4985    0.0000 C   0  0  0  0  0  0  0  0  0  0  0  0
   -1.9398    0.6380    0.0000 N   0  0  0  0  0  0  0  0  0  0  0  0
    0.9181    3.1130    0.0000 O   0  0  0  0  0  0  0  0  0  0  0  0
    0.8937   -0.9696    0.0000 C   0  0  0  0  0  0  0  0  0  0  0  0
    1.7187   -0.9696    0.0000 C   0  0  0  0  0  0  0  0  0  0  0  0
    2.1312   -1.6841    0.0000 C   0  0  0  0  0  0  0  0  0  0  0  0
    1.7187   -2.3986    0.0000 C   0  0  0  0  0  0  0  0  0  0  0  0
    2.1312   -3.1130    0.0000 C   0  0  0  0  0  0  0  0  0  0  0  0
    2.9562   -3.1130    0.0000 C   0  0  0  0  0  0  0  0  0  0  0  0
    3.3687   -2.3986    0.0000 C   0  0  0  0  0  0  0  0  0  0  0  0
    2.9562   -1.6841    0.0000 C   0  0  0  0  0  0  0  0  0  0  0  0
   -1.9398   -0.1870    0.0000 C   0  0  0  0  0  0  0  0  0  0  0  0
   -1.2253   -0.5995    0.0000 O   0  0  0  0  0  0  0  0  0  0  0  0
   -2.6542   -0.5995    0.0000 C   0  0  0  0  0  0  0  0  0  0  0  0
   -2.6542   -1.4245    0.0000 C   0  0  0  0  0  0  0  0  0  0  0  0
   -3.3687   -0.1870    0.0000 C   0  0  0  0  0  0  0  0  0  0  0  0
  1  2  1  0      
  3  4  1  0      
  4  1  1  0      
  3  5  1  1      
  4  6  1  6      
  1  7  1  1      
  2  8  1  0      
  8  9  1  0      
  9  3  1  0      
  8 10  2  0      
 10 11  1  0      
 11 12  2  0      
 12  9  1  0      
  2 13  1  6      
  5 14  1  0      
 11 15  1  0      
 15 16  1  0      
 16 17  1  0      
 17 18  2  0      
 18 19  1  0      
 19 20  2  0      
 20 21  1  0      
 21 22  2  0      
 22 17  1  0      
 13 23  1  0      
 23 24  2  0      
 23 25  1  0      
 25 26  1  0      
 25 27  1  0      
M  END
