# Supplementary material for: An efficient and versatile synthesis of GlcNAcstatins—potent and selective O-GlcNAcase inhibitors built on the tetrahydroimidazo[1,2-a]pyridine scaffold
Source: Tetrahedron. 2010 Sep 25;66(39-3):7838–49. doi: 10.1016/j.tet.2010.07.037 (PMC2956484; doi:10.1016/j.tet.2010.07.037)
Supplement: MOL files — ZIP file containing the MOL files of the most important compounds in this article. [file mol.zip › 1MOL_011.MOL]

MOL_008.mol
  ChemDraw08161010582D

 25 27  0  0  0  0  0  0  0  0999 V2000
   -1.5825    1.8755    0.0000 C   0  0  0  0  0  0  0  0  0  0  0  0
   -1.5825    1.0505    0.0000 C   0  0  0  0  0  0  0  0  0  0  0  0
   -0.1535    1.8755    0.0000 C   0  0  0  0  0  0  0  0  0  0  0  0
   -0.8681    2.2880    0.0000 C   0  0  0  0  0  0  0  0  0  0  0  0
    0.5608    2.2880    0.0000 C   0  0  0  0  0  0  0  0  0  0  0  0
   -0.8681    3.1130    0.0000 O   0  0  0  0  0  0  0  0  0  0  0  0
   -2.2970    2.2880    0.0000 O   0  0  0  0  0  0  0  0  0  0  0  0
   -0.8681    0.6380    0.0000 C   0  0  0  0  0  0  0  0  0  0  0  0
   -0.1535    1.0505    0.0000 N   0  0  0  0  0  0  0  0  0  0  0  0
   -0.6965   -0.1689    0.0000 N   0  0  0  0  0  0  0  0  0  0  0  0
    0.1240   -0.2552    0.0000 C   0  0  0  0  0  0  0  0  0  0  0  0
    0.4595    0.4985    0.0000 C   0  0  0  0  0  0  0  0  0  0  0  0
   -2.2970    0.6380    0.0000 N   0  0  0  0  0  0  0  0  0  0  0  0
    0.5608    3.1130    0.0000 O   0  0  0  0  0  0  0  0  0  0  0  0
    0.5365   -0.9696    0.0000 C   0  0  0  0  0  0  0  0  0  0  0  0
    1.3614   -0.9696    0.0000 C   0  0  0  0  0  0  0  0  0  0  0  0
    1.7739   -1.6841    0.0000 C   0  0  0  0  0  0  0  0  0  0  0  0
    1.3614   -2.3986    0.0000 C   0  0  0  0  0  0  0  0  0  0  0  0
    1.7739   -3.1130    0.0000 C   0  0  0  0  0  0  0  0  0  0  0  0
    2.5989   -3.1130    0.0000 C   0  0  0  0  0  0  0  0  0  0  0  0
    3.0114   -2.3986    0.0000 C   0  0  0  0  0  0  0  0  0  0  0  0
    2.5989   -1.6841    0.0000 C   0  0  0  0  0  0  0  0  0  0  0  0
   -2.2970   -0.1870    0.0000 C   0  0  0  0  0  0  0  0  0  0  0  0
   -1.5825   -0.5995    0.0000 O   0  0  0  0  0  0  0  0  0  0  0  0
   -3.0114   -0.5995    0.0000 C   0  0  0  0  0  0  0  0  0  0  0  0
  1  2  1  0      
  3  4  1  0      
  4  1  1  0      
  3  5  1  1      
  4  6  1  6      
  1  7  1  1      
  2  8  1  0      
  8  9  1  0      
  9  3  1  0      
  8 10  2  0      
 10 11  1  0      
 11 12  2  0      
 12  9  1  0      
  2 13  1  6      
  5 14  1  0      
 11 15  1  0      
 15 16  1  0      
 16 17  1  0      
 17 18  2  0      
 18 19  1  0      
 19 20  2  0      
 20 21  1  0      
 21 22  2  0      
 22 17  1  0      
 13 23  1  0      
 23 24  2  0      
 23 25  1  0      
M  END
